# Supplementary material for: Sestrins as Biomarkers of Cellular Stress and Human Disease
Source: Cells. 2026 Apr 6;15(7):651. doi: 10.3390/cells15070651 (PMC13072324; doi:10.3390/cells15070651)
Supplement: Supplementary file 1 [file cells-15-00651-s001.zip]

Archive with 1 entries (1 files):
- cells-4226582-supplementary.xlsx
