# Supplementary material for: Sestrins as Biomarkers of Cellular Stress and Human Disease
Source: Cells. 2026 Apr 6;15(7):651. doi: 10.3390/cells15070651 (PMC13072324; doi:10.3390/cells15070651)
Supplement: Supplementary file 1 [file cells-15-00651-s001.zip › cells-4226582-supplementary.xlsx]

## Sheet: Table S1 - Circulating Sestrins
Condition	Country	Assay method	Specimen type	Study group (n)	Sestrin concentration (ng/mL)	Gender (M/F)	Age (years)	Sestrin change	Statistical Test	PMID
Diabetes
Diabetic neuropathy (T2DM complication)	China	ELISA (SEC840Hu, Cloud-Clone Corp, China)	Serum	Control (n = 39)	9.10 (5.41, 13.53)	20/19	52.31 ± 1.93	–	–	35071546
				T2DM (n = 49)	14.58 (7.93-26.62)	23/26	54.20 ± 1.58	SESN2 ↑	(p < 0.05)
				DPN (n = 47)	9.86 (6.72-21.71)	24/23	58.87 ± 1.40	SESN2 ↑	T2DM vs DPN (p < 0.05)
Diabetic nephropathy (T2DM complication)	Egypt	ELISA (EH1556, FineTest®, Wuhan, China)	Serum	Control (n = 30)	8.04 ± 0.76	15/15	44.5 ± 10.34	–	–	36476132
				DM with normoalbuminuria (n = 30)	6.47 ± 0.86	16/14	40.13 ± 7.02	SESN2 ↓	(p < 0.05)
				DM with microalbuminuria (n = 30)	5.27 ± 0.61	14/16	49.43 ± 10.31	SESN2 ↓	(p < 0.05)
				DM with macroalbuminuria (n = 30)	4.02 ± 0.47	14/16	50.43 ± 8.18	SESN2 ↓	(p < 0.05)
Diabetic nephropathy (T2DM complication)	Saudi Arabia	ELISA (EH1556, FineTest®, Wuhan, China)	Serum	Control (n = 20)	5.9 ± 1.9	13/7	47.5 ± 9.9	–	–	32548072
				DM with normoalbuminuria (n = 22)	5.6 ± 2.9	8/14	47.0 ± 9.2	SESN2 ↓	ANOVA (p < 0.05)
				DM with microalbuminuria (n = 35)	3.7 ± 1.7	12/23	48.7 ± 8.5	SESN2 ↓	ANOVA (p < 0.05)
				DM with macroalbuminuria (n = 19)	3.1 ± 1.4	4/15	53.9 ± 8.4	SESN2 ↓	ANOVA (p < 0.05)
Diabetic nephropathy (T2DM complication)	Egypt	ELISA (DL Develop Kit, China)	Serum	Control (n = 20)	2.32 ± 0.55	9/11	44.75 ± 5.35	–	–	39030467
				DM with normoalbuminuria (n = 20)	1.62 ± 0.36	8/12	46.93 ± 4.59	SESN2 ↓	(p < 0.05)
				DM with microalbuminuria (n = 20)	1.02 ± 0.18	6/14	46.73 ± 5.79	SESN2 ↓	(p < 0.05)
				DM with macroalbuminuria (n = 20)	0.55 ± 0.29	12/8	49.93 ± 6.59	SESN2 ↓	(p < 0.05)
Type 2 diabetes	Qatar	ELISA (BT LAB, Cat. No. E3437Hu)	Plasma	Control (n = 326)	8.25 ± 7.57	154/172	35.37 ± 11.85	–	–	40433409
				Diabetes (n = 518)	5.49 ± 5.94	297/221	49.87 ± 11.20	SESN2 ↓	(p < 0.05)
Type 2 diabetes and dyslipidemia	India	ELISA (EH1556, FineTest®, Wuhan, China)	Serum	Control (n = 46)	0.7063 ± 0.077	25/21	43 ± 7.9	–	–	33048307
				DM (n = 40)	0.375 ± 0.045	24/16	46 ± 7.7	SESN2 ↓	(p < 0.05)
				Dyslipidemia (n = 42)	0.4152 ± 0.0447	28/14	46 ± 9.4	SESN2 ↓	(p < 0.05)
				DM with dyslipidemia (n = 41)	0.3192 ± 0.0263	24/17	46 ± 8.9	SESN2 ↓	(p < 0.05)
Type 2 diabetes with/without carotid atherosclerosis	South Korea	ELISA (Mybioscience, USA)	Serum	Control (n = 46)	5.32 (4.32, 6.79)	24/22	53.8 ± 11.4	–	–	30099048
				DM without CAS (n = 114)	5.27 (4.3,6.37)	53/61	50.4 ± 13	SESN2 –	NS (p = 0.308)
				DM with CAS (n = 80)	5.66 (4.42,6.96)	47/33	58.35 ± 10.37	SESN2 –	NS (p = 0.308)
Type 2 diabetes with/without coronary heart disease	China	ELISA (EH1556, FineTest®, Wuhan, China)	Plasma	T2DM without CHD (n = 70)	11.17 (9.79, 13.14)	32/38	55.76 ± 6.55	–	–	35729499
				T2DM with CHD (n = 69)	9.46 (8.34, 10.91)	38/31	60.41 ± 6.91	SESN2 ↓	(p < 0.05)
Metabolic
Paediatric obesity with/without type 2 diabetes	Saudi Arabia	ELISA (MYBIOSOURCE, San Diego, USA)	Serum	Control (n = 136)	5.8 ± 1.8	88/48	12.1 ± 1.3	–	–	34344352
				Obese without DM (n = 90)	4.1 ± 2.6	62/28	12.2 ± 1.4	SESN2 ↓	(p < 0.05)
				Obese with T2DM (n = 72)	2.9 ± 1.4	45/27	12.2 ± 1.2	SESN2 ↓	(p < 0.05)
Paediatric obesity	Iran	ELISA (Cusabio, China)	Plasma	Control (n = 36)	0.6 (0.27–1.4)	19/17	11.11 ± 2.37	–	–	28639842
				Obese (n = 34)	0.3 (0.03–0.7)	22/12	10.90 ± 2.26	SESN2 ↓	(p < 0.05)
Cardiovascular
Aortic dissection	China	ELISA (Abcam)	Plasma	Control (n = 40)	0.83 (0.61, 1.20)	29 / 11	60.1 ± 11.3	–	–	30594664
				Stanford A (n = 70)	0.92 (0.69, 1.69)	50/20	56.6 ± 10.2	SESN2 ↑	(p < 0.05)
				Stanford B (n = 50)	1.00 (0.74, 1.32)	36/14	56.9 ± 10.2	SESN2 ↑	(p < 0.05)
Carotid atherosclerosis (carotid plaque severity)	Japan	ELISA (Cloud-Clone, TX, USA)	Plasma	Plaque score = 0 (n = 89)	12.8 (11.2, 15.6)	43/46	61 ± 10	–	Overall (p < 0.05)	31982404
				Plaque score = 1 (n = 31)	12.7 (11.4, 16.3)	20/11	68 ± 9	SESN2 –	Score 1 vs Score 0 (NS)
				Plaque score ≥2 (n = 32)	15.9 (13.6, 20.0)	22/10	70 ± 8	SESN2 ↑	Score ≥2 vs Score 0 (p < 0.05)
Coronary artery disease	Japan	ELISA (Cloud-Clone, TX, USA)	Plasma	Control (n = 129)	14.2 (12.8, 17.9)	77/52	67 ± 10	–	–	32670435
				Coronary artery disease (n = 175)	16.4 (13.0, 20.7)	131/44	69 ± 10	SESN2 ↑	(p < 0.05)
Coronary artery disease (SAP, UAP, AMI)	China	ELISA (Cloud-Clone Corp)	Plasma	Chest pain without CAD (n = 35)	16.34 ± 3.59	24/11	63.8 ± 12.6	–	–	28732653
				SAP (n = 44)	22.50 ± 5.51	26/18	62.8 ± 12.4	SESN1 ↑	(p < 0.05)
				UAP (n = 41)	28.84 ± 10.04	25/16	62.7 ± 10.3	SESN1 ↑	(p < 0.05)
				AMI (n = 29)	33.24 ± 11.77	19/10	64.7 ± 10.8	SESN1 ↑	(p < 0.05)
Coronary artery disease (SAP, UAP, AMI)	China	ELISA (Cloud-Clone Corp)	Plasma	Chest pain without CAD (n = 35)	6.91 ± 0.93	24/11	63.8 ± 12.6	–	–	28732653
				SAP (n = 44)	7.99 ± 1.24	26/18	62.8 ± 12.4	SESN3 ↑	(p < 0.05)
				UAP (n = 41)	9.20 ± 1.39	25/16	62.7 ± 10.3	SESN3 ↑	(p < 0.05)
				AMI (n = 29)	9.85 ± 2.07	19/10	64.7 ± 10.8	SESN3 ↑	(p < 0.05)
Left-to-right shunt congenital heart disease (with/without heart failure)	China	ELISA (Vitros® Johnson & Johnson, USA)	Serum	Control (n = 30)	7.06 ± 2.22	15/15	4.33 ± 0.11 days	–	–	36597051
				Left-to-right shunt CHD without HF (n = 36)	15.09 ± 5.03	19/17	4.25 ± 0.12 days	SESN2 ↑	(p < 0.05)
				Left-to-right shunt CHD with HF (n = 16)	20.22 ± 5.18	8/8	4.34 ± 0.12 days	SESN2 ↑	(p < 0.05)
Inflammatory / Infectious
Hashimoto’s disease (autoimmune, inflammation)	Turkey	ELISA (BT LAB, Cat. No. E3437Hu)	Serum	Control (n = 64)	1.83 (1.34–2.64)	7/57	38 (33–45)	–	–	40956676
				Hashimoto’s disease (n = 110)	1.36 (1.10–2.03)	10/100	40 (32–49)	SESN2 ↓	(p < 0.05)
Kawasaki disease (paediatric systemic vasculitis)	China	ELISA (SEC840Hu, Cloud-Clone Corp, China)	Serum	Control (n = 38)	3.49 (2.98, 6.14)	22/16	2.92 (1, 4.17)	–	–	41743661
				Kawasaki disease (n = 72)	5.17 (3.90, 7.91)	34/38	2.5 (1, 4.5)	SESN2 ↑	(p < 0.05)
Rheumatoid arthritis	China	ELISA (Bioassay Technology Laboratory, China)	Serum	Control (n = 55)	18.26 ± 7.08	24/31	57.56 ± 10.47	–	–	40822897
				Rheumatoid arthritis (n = 55)	10.38 ± 4.03	13/42	55.93 ± 9.30	SESN1 ↓	(p < 0.05)
Sepsis	Turkey	ELISA (Shanghai YL Biotech Co. Ltd, Shanghai, China)	Serum	ICU patients without infection (n = 14)	2.8 ± 0.6	8/6	64.4 ± 16.7	–	–	39491803
				Sepsis (n = 42)	5.3 ± 2.8	17/25	74.9 ± 13.9	SESN2 ↑	(p < 0.05)
Sepsis & septic shock	China	ELISA (NR)	Serum	Control (n = 50)	15.82 ± 3.59	28/22	49.46 ± 6.96	–	–	40098999
				SE group (n = 63)	10.14 ± 2.59	39/24	50.26 ± 6.27	SESN2 ↓	(p < 0.05)
				SS group (n = 47)	6.36 ± 1.44	26/21	49.74 ± 7.39	SESN2 ↓	(p < 0.05)
Septic shock with/without septic cardiomyopathy	China	ELISA (SEC840Hu, Cloud-Clone Corp, China)	Serum	Control (n = 67)	5.8 (5.1, 6.6)	39/28	57 (46, 67)	–	–	36092963
				SS non-SICM (n = 127)	14.6 (9.1, 19.2)	80/47	66 (55, 74)	SESN2 ↑	(p < 0.05)
				SS SICM (n = 61)	9.1 (7.3, 17.6)	35/26	65 (56, 72)	SESN2 ↑	(p < 0.05)
Ischemic / Injury Models
Acute ischemic stroke (AIS)	Qatar	ELISA (BT LAB, Cat. No. E3437Hu)	Plasma	Control (n = 30)	8.383 ± 7.39	NR	NR	–	–	41343690
				Acute ischemic stroke (n = 187)	1.434 ± 3.57	174/13	49.4 ± 9.5	SESN2 ↓	(p < 0.05)
Acute mountain sickness (AMS+ vs AMS- after ascent)	Turkey	ELISA (EH1556, FineTest®, Wuhan, China)	Plasma	AMS- (n = 39)	4.04 ± 2.67	28/11	NR	–	–	35820276
				AMS+ (n = 13)	5.27 ± 3.55	7/6	34.5 ± 11.5	SESN2 –	NS (p = 0.078)
Ageing & Senescence
Age-related frailty (Fried frailty index)	Spain	ELISA (MyBioSource, San Diego, USA)	Serum	Not frail (n = 79)	9.2 (3.7–11.25)	68/157 (of all 225)	84.8 (78.7–91.5)	–	–	35162104
				Fried frailty phenotype (n = 138)	10.57 (5.20–11.91)	NR	NR	SESN1 ↑	(p < 0.05)
Age-related frailty (Rockwood frailty index)	India	Surface plasmon resonance	Serum	Non-frail (n = 41)	17.61 ± 0.55 (16.5-18.7)	33/8	76.12 ± 5.57	–	–	29896412
				Rockwood frailty (n = 51)	14.58 ± 0.34 (13.9-15.3)	21/30	76.55 ± 6.82	SESN1 ↓	(p < 0.05)
Age-related frailty (Rockwood frailty index)	India	Surface plasmon resonance	Serum	Non-frail (n = 41)	14.14 ± 0.41 (13.3-14.9)	33/8	76.12 ± 5.57	–	–	29896412
				Rockwood frailty (n = 51)	12.74 ± 0.30 (12.1-13.3)	21/30	76.55 ± 6.82	SESN2 ↓	(p < 0.05)
Neurodegeneration / Neurological disease
Alzheimer’s disease & mild cognitive impairment	India	Surface plasmon resonance	Serum	Control (n = 60)	13.82 ± 0.27	44/16	66.53 ± 7.44	–	–	27567861
				MCI (n = 27)	17.17 ± 0.33	22/5	68.37 ± 7.07	SESN2 ↑	(p < 0.05)
				AD (n = 41)	18.36 ± 0.25	25/16	66.56 ± 6.48	SESN2 ↑	(p < 0.05)
Major depressive disorder	Turkey	ELISA (EH1556, FineTest®, Wuhan, China)	Serum	Control (n = 77)	2.51 ± 0.67	31/46	28 (23–33)	–	–	37308575
				Major depressive disorder (n = 153)	2.17 ± 0.61	45/108	26 (21–35)	SESN2 ↓	(p < 0.05)
Parkinson's disease	India	Surface plasmon resonance	Serum	Control (n = 54)	13.65 ± 2.125	38/16	67.7 ± 6.9	–	–	31598652
				PD Group (n = 36)	15.96 ± 2.428	31/5	66.5 ± 5.1	SESN2 ↑	(p < 0.05)
Relapsing remitting multiple sclerosis	Turkey	ELISA (BT LAB, Cat. No. E3437Hu)	Serum	Control (n = 45)	2.54 (1.36-9.52)	19/26	37.6 ± 8.9	–	–	35195231
				RRMS (n = 40)	1.64 (0.91-2.47)	15/25	38.7 ± 8.6	SESN2 ↓	(p < 0.05)
Respiratory Disease
Asthma (exacerbated and controlled state)	China	ELISA (Mlbio, China)	Plasma	Control (n = 32)	1.32 ± 0.48	15/17	41.66 ± 7.74	–	–	31428169
				Exacerbated asthma (before treatment) (n = 44)	1.75 ± 0.53	21/23	42.95 ± 8.47	SESN2 ↑	(p < 0.05)
				Controlled asthma (after treatment)	1.56 ± 0.46	21/23	42.95 ± 8.47	SESN2 ↑	(p < 0.05)
COPD	China	ELISA (SEC840Hu, Cloud-Clone Corp, China)	Serum	COPD without emphysema (n = 27)	1.09 (0.9, 1.9)	23/4	65 (54, 70)	–	–	36040980
				COPD with emphysema (n = 40)	6.7 (2.7, 10.9)	32/8	69 (62, 73)	SESN2 ↑	(p < 0.05)
COPD	China	ELISA (Cloud-Clone Corp, Wuhan, China)	Serum	Control (n = 62)	5.00 ± 3.93	34/28	67.37 ± 6.87	–	–	33198738
				COPD (n = 62)	8.61 ± 2.89	31/31	68.73 ± 8.47	SESN2 ↑	(p < 0.05)
Degenerative / Musculoskeletal Remodeling / Atrophy
Age-related sarcopenia	India	Surface plasmon resonance	Serum	Non-sarcopenics (n = 52)	17.55 ± 0.70	27/25	67.80 ± 6.18	–	–	32594460
				Sarcopenics (n = 50)	17.37 ± 0.42	28/22	72.34 ± 6.75	SESN1 ↓	(p < 0.05)
Age-related sarcopenia	India	Surface plasmon resonance	Serum	Non-sarcopenics (n = 52)	13.97 ± 0.58	27/25	67.80 ± 6.18	–	–	32594460
				Sarcopenics (n = 50)	7.50 ± 0.41	28/22	72.34 ± 6.75	SESN2 ↓	(p < 0.05)
Radiographic axial spondyloarthritis (r-axSpA)	Turkey	ELISA (Sestrin-1 CD138, BT LAB, China)	Serum	Control (n = 48)	23.22 ± 18.68	31/17	40.13 ± 9.74	–	–	40758058
				r-axSpA (n = 48)	15.62 ± 4.72	33/15	57.56 ± 10.47	SESN1 ↓	(p < 0.05)
Reproductive / Maternal Health
Endometrial polyps & uterine leiomyomas	Turkey	ELISA (BT LAB, Cat. No. E3437Hu)	Serum	Control (n = 59)	1.10097	0/59	37	–	–	38929943
				Polyp (n = 60)	1.94128	0/60	43	SESN2 ↑	(p < 0.05)
				Myoma (n = 57)	1.9124	0/57	42	SESN2 ↑	(p < 0.05)
Ovarian endometrioma	Turkey	ELISA (MBS760249, MyBioSource, San Diego, USA)	Serum	Control (n = 43)	5.57 ± 1.52	0/43	36.81 ± 5.58	–	–	41751304
				Endometrioma (n = 37)	9.32 ± 2.59	0/37	34.51 ± 6.42	SESN2 ↑	(p < 0.05)
Placenta accreta spectrum	Turkey	ELISA (BT LAB, Jiaxing Korain Biotech Co., Ltd, Jiaxing, Zhejiang, China 314021	Serum	Control (n = 26)	0.89 ± 0.25	0/26	31 ± 5.41	–	–	39303370
				PAS group (n = 41)	1.0 ± 0.45	0/41	32.63 ± 4.9	SESN2 –	NS
Polycystic ovary syndrome	Turkey	ELISA (SunRed, Shanghai, China)	Serum	Control (n = 90)	15.18 ± 10.91	0/90	26.3 ± 4.4	–	–	38813505
				Non-obese PCOS (n = 90)	8.19 ± 4.94	0/90	25.54 ± 4.74	SESN2 ↓	(p < 0.05)
				Obese PCOS group (n = 90)	6.42 ± 4.05	0/90	26.68 ± 4.55	SESN2 ↓	(p < 0.05)
Polycystic ovary syndrome	Iran	ELISA (Monobind, USA)	Serum	Control (n = 32)	255.78 (25.5–528.7)	0/32	32.58 ± 7.42	–	–	34399004
				PCOS (n = 31)	40.74 (24.4–257.7)	0/31	25.54 ± 7.72	SESN2 ↓	(p < 0.05)
Polycystic ovary syndrome	Turkey	ELISA (MBS2024978, Mybiosource Inc., USA,)	Serum	Control (n = 30)	3.38 (0.4)	0/30	26 (21-41)	–	–	36599370
				PCOS (n = 30)	6.2 (0.8)	0/30	29.5 (20-40)	SESN2 ↑	(p < 0.05)
Polycystic ovary syndrome	India	ELISA (BT LAB, Cat. No. E3437Hu)	Serum	Control (n = 46)	1.348 ± 0.549	0/46	25.17 ± 3.99	–	–	40225432
				PCOS (n = 37)	1.665 ± 0.671	0/37	24.73 ± 3.47	SESN2 ↑	(p < 0.05)
Preeclampsia	Turkey	ELISA (EH1556, FineTest®, Wuhan, China)	Serum	Control (n = 30)	0.749 (0.60)	0/30	28.8 ± 5.5	–	–	30387690
				Preeclampsia (n = 26)	0.733 (0.35)	0/26	30.1 ± 5.3	SESN2 –	NS
				Severe preeclampsia (n = 24)	1.891 (4.83)	0/24	31.9 ± 5.2	SESN2 ↑	(p < 0.05)
Threatened preterm labor (TPL)	Turkey	ELISA (SunRed, Shanghai, China)	Serum	Healthy pregnancies (n = 26)	22.82 ± 3.097	0/26	27.93 ± 3.9	–	–	38105533
				TPL with preterm delivery (<37 wk) (n = 27)	1.98 ± 0.76	0/27	27.62 ± 4.5	SESN2 ↓	(p < 0.05)
				TPL with term delivery (≥37 wk) (n = 27)	5.90 ± 1.59	0/27	28.11 ± 4.1	SESN2 ↓	(p < 0.05)
Uterine leiomyoma	Turkey	ELISA (EH1556, FineTest®, Wuhan, China)	Serum	Control (n = 30)	5.8 ± 1.3	0/30	36.3 ± 5.4	–	–	36346966
				Myoma (n = 31)	11.7 ± 2.5	0/31	38.7 ± 4.3	SESN2 ↑	(p < 0.05)
Physiological / Experimental condition
Resistance training	Brazil	ELISA (USCN Life, Wuhan, China)	Serum	No training, Baseline (n = 12)	Baseline 0.3 ± 0.17	19/6 (overall cohort)	68.28 ± 1.06 (overall cohort)	–	Interaction NS (p = 0.1029)	35240260
				No training, Follow-up (n = 12)	Follow-up 0.34 ± 0.16	19/6 (overall cohort)	68.28 ± 1.06 (overall cohort)	SESN2 –
				Resistance training, Baseline (n = 13)	Pre-training baseline 0.39 ± 0.16			SESN2 –
				Resistance training, Follow-up (n = 13)	Post-training follow-up 0.61 ± 0.24			SESN2 ↑	Δ RET vs Δ CTL (p < 0.05)
Sleep Disorders
Chronic insomnia disorder	China	ELISA (Jianglai biotechnology, Shanghai, China)	Serum	Control (n = 56)	5.4 (4.6, 6.4)	22/34	41.0 (36.0, 49.8)	–	–	38803679
				Chronic insomnia disorder (n = 65)	5.1 (4.1, 5.8)	19/46	47.0 (41.5, 51.0)	SESN2 ↓	(p < 0.05)
Obstructive sleep apnea	China	ELISA (YAD, China)	Serum	Control (n = 26)	~2.2*	18/8	38.85 ± 9.16	–	–	32609042
				OSA (n = 38)	~4*	29/9	39.13 ± 7.77	SESN2 ↑	(p < 0.05)
Obstructive sleep apnea	China	ELISA (YAD, China)	Plasma	Control (n = 21)	2.06 ± 1.76	14/7	39.33 ± 9.40	–	–	31781313
				Mild (n = 7)	2.63 ± 1.66	29/7 (overall OSA cohort)	34.85 ± 8.09	SESN2 –	NS
				Moderate (n = 10)	3.09 ± 1.77		39.40 ± 7.86	SESN2 ↑	(p < 0.05)
				Severe (n = 19)	5.28 ± 2.36		39.94 ± 9.40	SESN2 ↑	(p < 0.05)
